# Supplementary material for: Radionuclides for Targeted Therapy: Physical Properties
Source: Molecules. 2022 Aug 25;27(17):5429. doi: 10.3390/molecules27175429 (PMC9457625; doi:10.3390/molecules27175429)
Supplement: Supplementary file 1 [file molecules-27-05429-s001.zip]

Archive with 1 entries (1 files):
- molecules-1820809-supplementary.pdf
